# Supplementary material for: Fasciola hepatica juveniles interact with the host fibrinolytic system as a potential early-stage invasion mechanism
Source: PLoS Negl Trop Dis. 2023 Apr 21;17(4):e0010936. doi: 10.1371/journal.pntd.0010936 (PMC10155961; doi:10.1371/journal.pntd.0010936)
Supplement: S1 Table — (XLSX) [file pntd.0010936.s001.xlsx]

## Sheet: Spot 1
N	Unused	%Cov	%Cov(50)	%Cov(95)	Accession	Name	Species	Peptides(95%)
1	49	16.32	13.38	12.9	tr|A0A4E0S375|A0A4E0S375_FASHE	Muscle myosin heavy chain OS=Fasciola hepatica OX=6192 GN=D915_002005 PE=3 SV=1	FASHE	25
2	35.66	34.44	31.91	27.96	tr|A0A4E0QZ71|A0A4E0QZ71_FASHE	von Willebrand factor A domain-containing protein 5A OS=Fasciola hepatica OX=6192 GN=D915_008778 PE=4 SV=1	FASHE	17
3	20.63	15.84	13.18	10.4	tr|A0A2H1CQG2|A0A2H1CQG2_FASHE	Myosin tail OS=Fasciola hepatica OX=6192 GN=D915_001853 PE=4 SV=1	FASHE	9
7	2	2.09	0.8801	0.8801	tr|A0A4E0RU98|A0A4E0RU98_FASHE	Ephexin-1 OS=Fasciola hepatica OX=6192 GN=D915_003954 PE=4 SV=1	FASHE	1
7	2	7.011	2.952	2.952	tr|A0A2H1CGS0|A0A2H1CGS0_FASHE	Uncharacterized protein OS=Fasciola hepatica OX=6192 GN=D915_06022 PE=4 SV=1	FASHE	1
8	2	0.5565	0.5565	0.5565	tr|A0A4E0RR49|A0A4E0RR49_FASHE	Spectrin beta chain OS=Fasciola hepatica OX=6192 GN=D915_006388 PE=3 SV=1	FASHE	1
8	2	1.076	1.076	1.076	tr|A0A2H1C7N8|A0A2H1C7N8_FASHE	Spectrin repeat-containing domain protein OS=Fasciola hepatica OX=6192 GN=D915_09546 PE=4 SV=1	FASHE	1

## Sheet: Spot 2
N	Unused	%Cov	%Cov(50)	%Cov(95)	Accession	Name	Species	Peptides(95%)
1	92.2	41.73	40.35	38.03	tr|A0A2H1CQG2|A0A2H1CQG2_FASHE	Myosin tail OS=Fasciola hepatica OX=6192 GN=D915_001853 PE=4 SV=1	FASHE	55
2	21.2	2.143	1.968	1.866	tr|A0A4E0S494|A0A4E0S494_FASHE	Basement membrane-specific heparan sulfate proteoglycan core protein OS=Fasciola hepatica OX=6192 GN=D915_000229 PE=4 SV=1	FASHE	11
3	10.12	11.77	9.921	6.878	tr|A0A4E0RJT9|A0A4E0RJT9_FASHE	Calpain-B OS=Fasciola hepatica OX=6192 GN=D915_000674 PE=3 SV=1	FASHE	4
4	6.72	7.225	7.225	7.225	tr|A0A4E0RVQ0|A0A4E0RVQ0_FASHE	Dipeptidyl peptidase OS=Fasciola hepatica OX=6192 GN=D915_010380 PE=4 SV=1	FASHE	4
5	2.16	1.455	0.5565	0.5565	tr|A0A4E0RR49|A0A4E0RR49_FASHE	Spectrin beta chain OS=Fasciola hepatica OX=6192 GN=D915_006388 PE=3 SV=1	FASHE	1
5	2.16	1.738	1.076	1.076	tr|A0A2H1C7N8|A0A2H1C7N8_FASHE	Spectrin repeat-containing domain protein OS=Fasciola hepatica OX=6192 GN=D915_09546 PE=4 SV=1	FASHE	1

## Sheet: Spot 3
N	Unused	%Cov	%Cov(50)	%Cov(95)	Accession	Name	Species	Peptides(95%)
1	53.41	35.72	33.29	30.75	tr|A0A2H1CQG2|A0A2H1CQG2_FASHE	Myosin tail OS=Fasciola hepatica OX=6192 GN=D915_001853 PE=4 SV=1	FASHE	27
3	40	33.66	33.66	33.66	tr|A0A4E0RVQ0|A0A4E0RVQ0_FASHE	Dipeptidyl peptidase OS=Fasciola hepatica OX=6192 GN=D915_010380 PE=4 SV=1	FASHE	22
4	18.61	1.852	1.75	1.531	tr|A0A4E0S494|A0A4E0S494_FASHE	Basement membrane-specific heparan sulfate proteoglycan core protein OS=Fasciola hepatica OX=6192 GN=D915_000229 PE=4 SV=1	FASHE	9
5	6	43.55	43.55	43.55	tr|A0A2H1C525|A0A2H1C525_FASHE	Uncharacterized protein OS=Fasciola hepatica OX=6192 GN=D915_11255 PE=4 SV=1	FASHE	3
6	5.14	3.168	1.541	1.241	tr|A0A4E0RR49|A0A4E0RR49_FASHE	Spectrin beta chain OS=Fasciola hepatica OX=6192 GN=D915_006388 PE=3 SV=1	FASHE	2
8	2	22.06	20.42	17.58	tr|A0A2H1BUW8|A0A2H1BUW8_FASHE	Spectrin repeat-containing domain protein OS=Fasciola hepatica OX=6192 GN=D915_14255 PE=4 SV=1	FASHE	23

## Sheet: Spot 4
N	Unused	%Cov	%Cov(50)	%Cov(95)	Accession	Name	Species	Peptides(95%)
1	55.79	17.99	16.51	15.34	tr|A0A4E0RU07|A0A4E0RU07_FASHE	Filamin-A OS=Fasciola hepatica OX=6192 GN=D915_004146 PE=4 SV=1	FASHE	29
2	48.65	35.31	35.16	33.28	tr|A0A2H1BU99|A0A2H1BU99_FASHE	Putative chaperone protein DnaK OS=Fasciola hepatica OX=6192 GN=D915_14595 PE=3 SV=1	FASHE	27
3	11.53	26.59	24.8	24.8	tr|A0A2H1CBI3|A0A2H1CBI3_FASHE	DnaK family protein OS=Fasciola hepatica OX=6192 GN=D915_08022 PE=3 SV=1	FASHE	17
4	6	4.647	2.974	2.974	tr|A0A4E0RFC7|A0A4E0RFC7_FASHE	Coatomer subunit beta OS=Fasciola hepatica OX=6192 GN=D915_003805 PE=4 SV=1	FASHE	3
4	6	8.907	8.907	8.907	tr|A0A2H1CHU1|A0A2H1CHU1_FASHE	WD domain, G-beta repeat protein OS=Fasciola hepatica OX=6192 GN=D915_05689 PE=4 SV=1	FASHE	2
6	3.48	7.975	7.975	7.975	tr|B9VXS2|B9VXS2_FASHE	Cathepsin 1L OS=Fasciola hepatica OX=6192 PE=2 SV=1	FASHE	2
6	3.48	8.497	8.497	8.497	tr|Q9GRW4|Q9GRW4_FASHE	Procathepsin L3 (Fragment) OS=Fasciola hepatica OX=6192 PE=2 SV=1	FASHE	2
6	3.48	8.36	8.36	8.36	tr|A8W7J0|A8W7J0_FASHE	Procathepsin L (Fragment) OS=Fasciola hepatica OX=6192 PE=2 SV=2	FASHE	2
6	3.48	5.466	5.466	5.466	tr|Q9GRW6|Q9GRW6_FASHE	Procathepsin L3 (Fragment) OS=Fasciola hepatica OX=6192 PE=2 SV=1	FASHE	1
6	3.48	2.761	2.761	2.761	tr|B9VXS1|B9VXS1_FASHE	Cathepsin 2L OS=Fasciola hepatica OX=6192 PE=2 SV=1	FASHE	1
6	3.48	2.941	2.941	2.941	tr|B3TM71|B3TM71_FASHE	Cathepsin L6 (Fragment) OS=Fasciola hepatica OX=6192 GN=CL6 PE=2 SV=1	FASHE	1
6	3.48	2.941	2.941	2.941	tr|B3TM68|B3TM68_FASHE	Cathepsin L3 (Fragment) OS=Fasciola hepatica OX=6192 GN=CL3 PE=2 SV=1	FASHE	1
6	3.48	2.761	2.761	2.761	tr|A8W638|A8W638_FASHE	Cathepsin L OS=Fasciola hepatica OX=6192 PE=2 SV=1	FASHE	1
6	3.48	3.982	3.982	3.982	tr|A5X495|A5X495_FASHE	Cathepsin L3 (Fragment) OS=Fasciola hepatica OX=6192 GN=CL3 PE=2 SV=1	FASHE	1
8	2	17.67	15.66	14.11	tr|B1NI98|B1NI98_FASHE	Heat shock protein 70 OS=Fasciola hepatica OX=6192 GN=HSP70 PE=2 SV=1	FASHE	12

## Sheet: Spot 5
N	Unused	%Cov	%Cov(50)	%Cov(95)	Accession	Name	Species	Peptides(95%)
2	0	11	9.759	9.197	tr|A0A4E0RU07|A0A4E0RU07_FASHE	Filamin-A OS=Fasciola hepatica OX=6192 GN=D915_004146 PE=4 SV=1	FASHE	18
3	17.67	11.8	9.851	9.851	tr|A0A4E0RFC7|A0A4E0RFC7_FASHE	Coatomer subunit beta OS=Fasciola hepatica OX=6192 GN=D915_003805 PE=4 SV=1	FASHE	9
4	6.08	32.97	31.72	30.16	tr|A0A2H1BU99|A0A2H1BU99_FASHE	Putative chaperone protein DnaK OS=Fasciola hepatica OX=6192 GN=D915_14595 PE=3 SV=1	FASHE	22
6	2	24.4	24.4	24.4	tr|A0A2H1CBI3|A0A2H1CBI3_FASHE	DnaK family protein OS=Fasciola hepatica OX=6192 GN=D915_08022 PE=3 SV=1	FASHE	14
6	2	35.23	35.23	34.23	tr|A0A4E0R648|A0A4E0R648_FASHE	Heat shock 70 kDa protein cognate 4 OS=Fasciola hepatica OX=6192 GN=D915_005309 PE=4 SV=1	FASHE	10
7	2	0.8801	0.8801	0.8801	tr|A0A4E0RU98|A0A4E0RU98_FASHE	Ephexin-1 OS=Fasciola hepatica OX=6192 GN=D915_003954 PE=4 SV=1	FASHE	1
7	2	2.952	2.952	2.952	tr|A0A2H1CGS0|A0A2H1CGS0_FASHE	Uncharacterized protein OS=Fasciola hepatica OX=6192 GN=D915_06022 PE=4 SV=1	FASHE	1
8	2	4.265	4.265	4.265	tr|A0A2H1C1S8|A0A2H1C1S8_FASHE	CUB domain protein OS=Fasciola hepatica OX=6192 GN=D915_11712 PE=4 SV=1	FASHE	2

## Sheet: Spot 6
N	Unused	%Cov	%Cov(50)	%Cov(95)	Accession	Name	Species	Peptides(95%)
1	63.02	49.22	44.06	42.34	tr|A0A2H1BU99|A0A2H1BU99_FASHE	Putative chaperone protein DnaK OS=Fasciola hepatica OX=6192 GN=D915_14595 PE=3 SV=1	FASHE	36
2	17.56	5.944	4.578	4.578	tr|A0A4E0RU07|A0A4E0RU07_FASHE	Filamin-A OS=Fasciola hepatica OX=6192 GN=D915_004146 PE=4 SV=1	FASHE	9
3	5.77	9.233	8.138	2.504	tr|A0A4E0S374|A0A4E0S374_FASHE	Sulfhydryl oxidase OS=Fasciola hepatica OX=6192 GN=D915_000765 PE=4 SV=1	FASHE	2
4	4.4	5.449	5.449	3.846	tr|A0A4E0R6K7|A0A4E0R6K7_FASHE	Leishmanolysin-like peptidase OS=Fasciola hepatica OX=6192 GN=D915_008149 PE=3 SV=1	FASHE	3
5	2.95	6.462	3.692	1.538	tr|A0A4E0RUN6|A0A4E0RUN6_FASHE	L-plastin OS=Fasciola hepatica OX=6192 GN=D915_003637 PE=4 SV=1	FASHE	1
5	2.95	6.481	3.704	1.543	tr|A0A2H1CIF1|A0A2H1CIF1_FASHE	Uncharacterized protein OS=Fasciola hepatica OX=6192 GN=D915_05432 PE=4 SV=1	FASHE	1
7	2	30.2	30.2	30.2	tr|A0A4E0R648|A0A4E0R648_FASHE	Heat shock 70 kDa protein cognate 4 OS=Fasciola hepatica OX=6192 GN=D915_005309 PE=4 SV=1	FASHE	10
7	2	17.06	17.06	17.06	tr|A0A2H1CBI3|A0A2H1CBI3_FASHE	DnaK family protein OS=Fasciola hepatica OX=6192 GN=D915_08022 PE=3 SV=1	FASHE	10

## Sheet: Spot 7
N	Unused	%Cov	%Cov(50)	%Cov(95)	Accession	Name	Species	Peptides(95%)
1	39.65	7.871	7.871	7.59	tr|A0A4E0RU07|A0A4E0RU07_FASHE	Filamin-A OS=Fasciola hepatica OX=6192 GN=D915_004146 PE=4 SV=1	FASHE	23
2	32.89	35.62	30.63	28.59	tr|A0A2H1BU99|A0A2H1BU99_FASHE	Putative chaperone protein DnaK OS=Fasciola hepatica OX=6192 GN=D915_14595 PE=3 SV=1	FASHE	17
3	3.14	9.692	4.923	2	tr|A0A4E0RUN6|A0A4E0RUN6_FASHE	L-plastin OS=Fasciola hepatica OX=6192 GN=D915_003637 PE=4 SV=1	FASHE	1
3	3.14	9.722	4.938	2.006	tr|A0A2H1CIF1|A0A2H1CIF1_FASHE	Uncharacterized protein OS=Fasciola hepatica OX=6192 GN=D915_05432 PE=4 SV=1	FASHE	1
6	2	2.315	1.158	1.158	tr|A0A4E0R5E9|A0A4E0R5E9_FASHE	Xaa-Pro aminopeptidase OS=Fasciola hepatica OX=6192 GN=D915_008157 PE=3 SV=1	FASHE	1
8	2	4.265	4.265	4.265	tr|A0A2H1C1S8|A0A2H1C1S8_FASHE	CUB domain protein OS=Fasciola hepatica OX=6192 GN=D915_11712 PE=4 SV=1	FASHE	2

## Sheet: Spot 8
N	Unused	%Cov	%Cov(50)	%Cov(95)	Accession	Name	Species	Peptides(95%)
2	12.02	15.03	8.208	6.243	tr|A0A2H1CQG2|A0A2H1CQG2_FASHE	Myosin tail OS=Fasciola hepatica OX=6192 GN=D915_001853 PE=4 SV=1	FASHE	5
3	5.51	11.49	7.389	3.777	tr|A0A4E0RJN6|A0A4E0RJN6_FASHE	Calnexin OS=Fasciola hepatica OX=6192 GN=D915_000748 PE=3 SV=1	FASHE	2
4	3.73	3.088	1.323	0.9501	tr|A0A4E0S2C9|A0A4E0S2C9_FASHE	Talin OS=Fasciola hepatica OX=6192 GN=D915_001787 PE=4 SV=1	FASHE	2
5	2.76	5.82	3.175	1.323	tr|A0A4E0RJT9|A0A4E0RJT9_FASHE	Calpain-B OS=Fasciola hepatica OX=6192 GN=D915_000674 PE=3 SV=1	FASHE	1
6	2.22	3.538	1.538	1.538	tr|A0A4E0RUN6|A0A4E0RUN6_FASHE	L-plastin OS=Fasciola hepatica OX=6192 GN=D915_003637 PE=4 SV=1	FASHE	1
6	2.22	3.549	1.543	1.543	tr|A0A2H1CIF1|A0A2H1CIF1_FASHE	Uncharacterized protein OS=Fasciola hepatica OX=6192 GN=D915_05432 PE=4 SV=1	FASHE	1
9	2	8.057	4.265	4.265	tr|A0A2H1C1S8|A0A2H1C1S8_FASHE	CUB domain protein OS=Fasciola hepatica OX=6192 GN=D915_11712 PE=4 SV=1	FASHE	2

## Sheet: Spot 9
N	Unused	%Cov	%Cov(50)	%Cov(95)	Accession	Name	Species	Peptides(95%)
1	21.88	24.39	16.99	12.25	tr|A0A2H1CQG2|A0A2H1CQG2_FASHE	Myosin tail OS=Fasciola hepatica OX=6192 GN=D915_001853 PE=4 SV=1	FASHE	9
2	8.77	11.38	11.38	8.466	tr|A0A4E0RJT9|A0A4E0RJT9_FASHE	Calpain-B OS=Fasciola hepatica OX=6192 GN=D915_000674 PE=3 SV=1	FASHE	4
3	4.47	3.654	2.5	0.9615	tr|A0A4E0RXP6|A0A4E0RXP6_FASHE	Myoferlin OS=Fasciola hepatica OX=6192 GN=D915_000973 PE=4 SV=1	FASHE	1
3	4.47	22.54	9.859	7.042	tr|A0A2H1CU72|A0A2H1CU72_FASHE	Uncharacterized protein OS=Fasciola hepatica OX=6192 GN=D915_01378 PE=4 SV=1	FASHE	1
4	3.13	10.75	8.602	3.584	tr|A0A2H1BWQ7|A0A2H1BWQ7_FASHE	Spectrin repeat-containing domain protein OS=Fasciola hepatica OX=6192 GN=D915_14257 PE=4 SV=1	FASHE	1
5	2	2.065	0.413	0.413	tr|A0A4E0RJS3|A0A4E0RJS3_FASHE	Guanylate cyclase OS=Fasciola hepatica OX=6192 GN=D915_001650 PE=3 SV=1	FASHE	1
5	2	2.118	0.4235	0.4235	tr|A0A2H1CRS3|A0A2H1CRS3_FASHE	Guanylate cyclase OS=Fasciola hepatica OX=6192 GN=D915_02343 PE=3 SV=1	FASHE	1
9	2	8.057	4.265	4.265	tr|A0A2H1C1S8|A0A2H1C1S8_FASHE	CUB domain protein OS=Fasciola hepatica OX=6192 GN=D915_11712 PE=4 SV=1	FASHE	2

## Sheet: Spot 10
N	Unused	%Cov	%Cov(50)	%Cov(95)	Accession	Name	Species	Peptides(95%)
1	32.44	26.44	23.81	21.67	tr|A0A4E0RJN6|A0A4E0RJN6_FASHE	Calnexin OS=Fasciola hepatica OX=6192 GN=D915_000748 PE=3 SV=1	FASHE	16
2	31.32	23.01	22.08	17.11	tr|A0A2H1CQG2|A0A2H1CQG2_FASHE	Myosin tail OS=Fasciola hepatica OX=6192 GN=D915_001853 PE=4 SV=1	FASHE	14
3	10.82	10.85	8.995	8.069	tr|A0A4E0RJT9|A0A4E0RJT9_FASHE	Calpain-B OS=Fasciola hepatica OX=6192 GN=D915_000674 PE=3 SV=1	FASHE	5
4	10.62	13.35	11.91	10.47	tr|A0A4E0RRJ1|A0A4E0RRJ1_FASHE	Dipeptidyl peptidase 2 OS=Fasciola hepatica OX=6192 GN=D915_006213 PE=4 SV=1	FASHE	5
5	10	7.285	5.96	5.96	tr|A0A4E0RPF9|A0A4E0RPF9_FASHE	Calpain-2 catalytic subunit OS=Fasciola hepatica OX=6192 GN=D915_006737 PE=3 SV=1	FASHE	5
5	10	10.93	8.605	8.605	tr|A0A2H1C756|A0A2H1C756_FASHE	Calpain family cysteine protease OS=Fasciola hepatica OX=6192 GN=D915_10370 PE=3 SV=1	FASHE	4
6	7.58	12.62	9.077	7.077	tr|A0A4E0RUN6|A0A4E0RUN6_FASHE	L-plastin OS=Fasciola hepatica OX=6192 GN=D915_003637 PE=4 SV=1	FASHE	4
6	7.58	12.65	9.105	7.099	tr|A0A2H1CIF1|A0A2H1CIF1_FASHE	Uncharacterized protein OS=Fasciola hepatica OX=6192 GN=D915_05432 PE=4 SV=1	FASHE	4
7	6	14.42	9.202	9.202	tr|B9VXS2|B9VXS2_FASHE	Cathepsin 1L OS=Fasciola hepatica OX=6192 PE=2 SV=1	FASHE	3
7	6	15.11	9.646	9.646	tr|A8W7J0|A8W7J0_FASHE	Procathepsin L (Fragment) OS=Fasciola hepatica OX=6192 PE=2 SV=2	FASHE	3
7	6	13.27	13.27	13.27	tr|A5X495|A5X495_FASHE	Cathepsin L3 (Fragment) OS=Fasciola hepatica OX=6192 GN=CL3 PE=2 SV=1	FASHE	3
7	6	13.07	7.516	7.516	tr|Q9GRW4|Q9GRW4_FASHE	Procathepsin L3 (Fragment) OS=Fasciola hepatica OX=6192 PE=2 SV=1	FASHE	2
7	6	11.11	5.229	5.229	tr|B3TM68|B3TM68_FASHE	Cathepsin L3 (Fragment) OS=Fasciola hepatica OX=6192 GN=CL3 PE=2 SV=1	FASHE	2
7	6	4.908	4.908	4.908	tr|B9VXS1|B9VXS1_FASHE	Cathepsin 2L OS=Fasciola hepatica OX=6192 PE=2 SV=1	FASHE	2
7	6	6.863	6.863	6.863	tr|B3TM67|B3TM67_FASHE	Cathepsin L3 (Fragment) OS=Fasciola hepatica OX=6192 GN=CL3 PE=2 SV=1	FASHE	2
7	6	4.908	4.908	4.908	tr|A8W638|A8W638_FASHE	Cathepsin L OS=Fasciola hepatica OX=6192 PE=2 SV=1	FASHE	2
8	4.32	0.831	0.3499	0.2478	tr|A0A4E0S494|A0A4E0S494_FASHE	Basement membrane-specific heparan sulfate proteoglycan core protein OS=Fasciola hepatica OX=6192 GN=D915_000229 PE=4 SV=1	FASHE	2
9	3.08	3.659	2.236	2.236	tr|A0A2H1BUX3|A0A2H1BUX3_FASHE	Spectrin repeat-containing domain protein OS=Fasciola hepatica OX=6192 GN=D915_14258 PE=4 SV=1	FASHE	1
10	2.01	1.98	0.8801	0.8801	tr|A0A4E0RU98|A0A4E0RU98_FASHE	Ephexin-1 OS=Fasciola hepatica OX=6192 GN=D915_003954 PE=4 SV=1	FASHE	1
10	2.01	2.952	2.952	2.952	tr|A0A2H1CGS0|A0A2H1CGS0_FASHE	Uncharacterized protein OS=Fasciola hepatica OX=6192 GN=D915_06022 PE=4 SV=1	FASHE	1

[truncated: 23 more sheets: Spot 11, Spot 12, Spot 13, Spot 14, Spot 15, Spot 16, Spot 17, Spot 18, Spot 19, Spot 20, Spot 21, Spot 22, Spot 23, Spot 24, Spot 25, Spot 26, Spot 27, Spot 28, Spot 29, Spot 30 …]
